# Supplementary material for: Kinetic Analysis of SARS-CoV-2 S1–Integrin Binding Using Live-Cell, Label-Free Optical Biosensing
Source: Biosensors (Basel). 2025 Aug 14;15(8):534. doi: 10.3390/bios15080534 (PMC12384205; doi:10.3390/bios15080534)
Supplement: Supplementary file 1 [file biosensors-15-00534-s001.zip]

Archive with 1 entries (1 files):
- biosensors-3706066-supplementary.pdf
